# Supplementary material for: Systematic Review and Meta-Analysis of Risk Factors for Dehydration and the Development of a Predictive Scoring System
Source: Healthcare (Basel). 2025 Aug 12;13(16):1974. doi: 10.3390/healthcare13161974 (PMC12385403; doi:10.3390/healthcare13161974)
Supplement: Supplementary file 1 [file healthcare-13-01974-s001.zip]

Archive with 1 entries (1 files):
- healthcare-3746273-supplementary.pdf
